# Supplementary material for: Evolving trends and burden of idiopathic epilepsy among children (0–14 years), 1990–2021: a systematic analysis for the Global Burden of Disease study 2021
Source: Front Neurol. 2025 Mar 17;16:1548477. doi: 10.3389/fneur.2025.1548477 (PMC11955457; doi:10.3389/fneur.2025.1548477)
Supplement: Supplementary file 1 [file Data_Sheet_1.zip]

Archive with 4 entries (4 files):
- ASDR-AAPC_Analysis_Results.xlsx
- ASIR-AAPC_Analysis_Results.xlsx
- ASMR-AAPC_Analysis_Results.xlsx
- ASPR-AAPC_Analysis_Results.xlsx
