# Supplementary material for: Evolving trends and burden of idiopathic epilepsy among children (0–14 years), 1990–2021: a systematic analysis for the Global Burden of Disease study 2021
Source: Front Neurol. 2025 Mar 17;16:1548477. doi: 10.3389/fneur.2025.1548477 (PMC11955457; doi:10.3389/fneur.2025.1548477)
Supplement: Supplementary file 1 [file Data_Sheet_1.zip › ASDR-AAPC_Analysis_Results.xlsx]

## Sheet: Above Global
location	AAPC	95%CI	Difference	Comparison
American Samoa	0.208207	0.21 (-0.05 to 0.47)	1.21821	Above Global
Angola	-0.817857	-0.82 (-1.09 to -0.54)	0.192143	Above Global
Antigua and Barbuda	-0.428288	-0.43 (-0.73 to -0.13)	0.581712	Above Global
Argentina	0.20869	0.21 (-0.01 to 0.43)	1.21869	Above Global
Armenia	-0.911513	-0.91 (-1.17 to -0.65)	0.0984865	Above Global
Australia	-0.857738	-0.86 (-1.05 to -0.66)	0.152262	Above Global
Austria	-0.389485	-0.39 (-0.61 to -0.17)	0.620515	Above Global
Azerbaijan	-0.769233	-0.77 (-0.96 to -0.58)	0.240767	Above Global
Bahamas	-0.864545	-0.86 (-1.18 to -0.55)	0.145455	Above Global
Belgium	-0.385181	-0.39 (-0.53 to -0.24)	0.624819	Above Global
Benin	-0.685218	-0.69 (-0.88 to -0.49)	0.324782	Above Global
Bermuda	-0.965124	-0.97 (-1.21 to -0.71)	0.0448759	Above Global
Bhutan	-0.253484	-0.25 (-0.75 to 0.24)	0.756516	Above Global
Bosnia and Herzegovina	-0.917731	-0.92 (-1.15 to -0.69)	0.092269	Above Global
Botswana	0.481038	0.48 (0.32 to 0.64)	1.49104	Above Global
Bulgaria	-0.612759	-0.61 (-0.96 to -0.26)	0.397241	Above Global
Burkina Faso	-0.119871	-0.12 (-0.26 to 0.02)	0.890129	Above Global
Cabo Verde	-0.305023	-0.31 (-0.42 to -0.19)	0.704977	Above Global
Cambodia	-0.640732	-0.64 (-0.73 to -0.55)	0.369268	Above Global
Cameroon	-0.440008	-0.44 (-0.60 to -0.28)	0.569992	Above Global
Canada	-0.225822	-0.23 (-0.53 to 0.08)	0.784178	Above Global
Central African Republic	-0.222933	-0.22 (-0.33 to -0.12)	0.787067	Above Global
Chad	0.197494	0.20 (0.10 to 0.30)	1.20749	Above Global
Comoros	-0.732039	-0.73 (-1.42 to -0.04)	0.277961	Above Global
Congo	-0.835163	-0.84 (-1.00 to -0.67)	0.174837	Above Global
Cook Islands	-0.298288	-0.30 (-0.42 to -0.17)	0.711712	Above Global
Costa Rica	-0.648503	-0.65 (-0.92 to -0.37)	0.361497	Above Global
Coted'Ivoire	-0.248865	-0.25 (-0.41 to -0.08)	0.761135	Above Global
Croatia	-0.885494	-0.89 (-1.40 to -0.37)	0.124506	Above Global
Cuba	-0.865393	-0.87 (-1.03 to -0.70)	0.144607	Above Global
Czechia	-0.876818	-0.88 (-1.17 to -0.58)	0.133182	Above Global
Djibouti	-0.285797	-0.29 (-0.58 to 0.01)	0.724203	Above Global
Dominica	0.455995	0.46 (0.29 to 0.62)	1.46599	Above Global
Dominican Republic	-0.891605	-0.89 (-1.05 to -0.73)	0.118395	Above Global
Ecuador	-0.907293	-0.91 (-1.65 to -0.16)	0.102707	Above Global
Equatorial Guinea	-0.528804	-0.53 (-0.74 to -0.32)	0.481196	Above Global
Eritrea	-0.132814	-0.13 (-0.38 to 0.11)	0.877186	Above Global
Eswatini	0.266869	0.27 (0.16 to 0.38)	1.27687	Above Global
Fiji	0.21539	0.22 (0.13 to 0.30)	1.22539	Above Global
Finland	-0.185751	-0.19 (-0.59 to 0.22)	0.824249	Above Global
France	-0.329671	-0.33 (-0.53 to -0.13)	0.680329	Above Global
Gabon	-0.717568	-0.72 (-0.88 to -0.55)	0.292432	Above Global
Gambia	-0.336458	-0.34 (-0.77 to 0.10)	0.673542	Above Global
Germany	-0.475144	-0.48 (-0.90 to -0.05)	0.534856	Above Global
Ghana	0.189073	0.19 (-0.02 to 0.40)	1.19907	Above Global
Greece	0.0261853	0.03 (-0.31 to 0.37)	1.03619	Above Global
Grenada	-0.903499	-0.90 (-1.17 to -0.63)	0.106501	Above Global
Guam	0.0936724	0.09 (-0.07 to 0.26)	1.10367	Above Global
Guinea	-0.508531	-0.51 (-0.67 to -0.35)	0.501469	Above Global
Guinea-Bissau	-0.836413	-0.84 (-1.24 to -0.43)	0.173587	Above Global
Guyana	-0.407495	-0.41 (-0.97 to 0.16)	0.602505	Above Global
Iceland	0.300177	0.30 (-0.24 to 0.84)	1.31018	Above Global
Indonesia	0.0477457	0.05 (-0.06 to 0.16)	1.05775	Above Global
Ireland	-0.518488	-0.52 (-0.60 to -0.43)	0.491512	Above Global
Israel	-0.54946	-0.55 (-0.77 to -0.33)	0.46054	Above Global
Italy	-0.312345	-0.31 (-0.65 to 0.03)	0.697655	Above Global
Japan	0.472391	0.47 (0.30 to 0.65)	1.48239	Above Global
Kazakhstan	-0.268297	-0.27 (-0.59 to 0.05)	0.741703	Above Global
Kenya	-0.460695	-0.46 (-0.66 to -0.26)	0.549305	Above Global
Kiribati	-0.506977	-0.51 (-0.66 to -0.35)	0.503023	Above Global
Lao People's Democratic Republic	-0.516078	-0.52 (-0.62 to -0.41)	0.493922	Above Global
Lesotho	0.731624	0.73 (0.52 to 0.95)	1.74162	Above Global
Madagascar	-0.882921	-0.88 (-1.06 to -0.70)	0.127079	Above Global
Malaysia	-0.604173	-0.60 (-0.78 to -0.43)	0.405827	Above Global
Mali	-0.0218042	-0.02 (-0.37 to 0.33)	0.988196	Above Global
Malta	0.170435	0.17 (-0.06 to 0.40)	1.18044	Above Global
Marshall Islands	0.0630312	0.06 (-0.01 to 0.14)	1.07303	Above Global
Mauritania	-0.736633	-0.74 (-1.05 to -0.42)	0.273367	Above Global
Mauritius	0.0338466	0.03 (-1.04 to 1.12)	1.04385	Above Global
Micronesia (Federated States of)	-0.575319	-0.58 (-0.65 to -0.50)	0.434681	Above Global
Monaco	-0.0273359	-0.03 (-0.17 to 0.11)	0.982664	Above Global
Montenegro	-0.952346	-0.95 (-1.10 to -0.80)	0.0576535	Above Global
Mozambique	-0.753451	-0.75 (-1.27 to -0.23)	0.256549	Above Global
Myanmar	-0.250607	-0.25 (-0.35 to -0.15)	0.759393	Above Global
Namibia	0.0992973	0.10 (-0.10 to 0.30)	1.1093	Above Global
Nauru	-0.328382	-0.33 (-0.37 to -0.29)	0.681618	Above Global
Netherlands	0.283779	0.28 (-0.06 to 0.62)	1.29378	Above Global
Niger	-0.850812	-0.85 (-1.14 to -0.56)	0.159188	Above Global
Nigeria	-0.243854	-0.24 (-0.34 to -0.15)	0.766146	Above Global
Niue	1.51829	1.52 (0.91 to 2.13)	2.52829	Above Global
Northern Mariana Islands	-0.0648274	-0.06 (-0.23 to 0.10)	0.945173	Above Global
Oman	-0.577676	-0.58 (-0.73 to -0.42)	0.432324	Above Global
Pakistan	-0.199495	-0.20 (-0.39 to -0.01)	0.810505	Above Global
Palau	-0.590802	-0.59 (-0.67 to -0.51)	0.419198	Above Global
Panama	-0.548207	-0.55 (-0.67 to -0.42)	0.461793	Above Global
Papua New Guinea	0.211769	0.21 (0.09 to 0.34)	1.22177	Above Global
Paraguay	-0.41277	-0.41 (-0.57 to -0.25)	0.59723	Above Global
Philippines	-0.287861	-0.29 (-0.37 to -0.21)	0.722139	Above Global
Poland	-0.185903	-0.19 (-0.42 to 0.05)	0.824097	Above Global
Portugal	-0.968732	-0.97 (-1.37 to -0.57)	0.0412679	Above Global
Saint Vincent and the Grenadines	-0.694867	-0.69 (-1.01 to -0.38)	0.315133	Above Global
Samoa	-0.322244	-0.32 (-0.40 to -0.25)	0.687756	Above Global
San Marino	-0.336863	-0.34 (-0.55 to -0.12)	0.673137	Above Global
Sao Tome and Principe	-0.587016	-0.59 (-0.82 to -0.35)	0.422984	Above Global
Senegal	-0.608595	-0.61 (-0.97 to -0.25)	0.401405	Above Global
Seychelles	-0.570053	-0.57 (-0.91 to -0.23)	0.439947	Above Global
Sierra Leone	-0.736315	-0.74 (-0.97 to -0.50)	0.273685	Above Global
Singapore	-0.449143	-0.45 (-0.68 to -0.22)	0.560857	Above Global
Slovakia	-0.80168	-0.80 (-0.88 to -0.72)	0.20832	Above Global
Solomon Islands	-0.0839954	-0.08 (-0.58 to 0.41)	0.926005	Above Global
Somalia	-0.678499	-0.68 (-1.10 to -0.26)	0.331501	Above Global
South Africa	-0.782289	-0.78 (-0.91 to -0.66)	0.227711	Above Global
South Sudan	-0.24377	-0.24 (-0.57 to 0.08)	0.76623	Above Global
Spain	-0.448593	-0.45 (-0.67 to -0.23)	0.561407	Above Global
Suriname	-0.865498	-0.87 (-1.17 to -0.56)	0.144502	Above Global
Sweden	-0.804531	-0.80 (-1.20 to -0.41)	0.205469	Above Global
Switzerland	-0.715503	-0.72 (-0.88 to -0.55)	0.294497	Above Global
Syrian Arab Republic	-0.614294	-0.61 (-0.91 to -0.32)	0.395706	Above Global
Taiwan (Province of China)	-0.678709	-0.68 (-0.88 to -0.48)	0.331291	Above Global
Tajikistan	-0.630233	-0.63 (-0.93 to -0.33)	0.379767	Above Global
Thailand	-0.314471	-0.31 (-0.39 to -0.24)	0.695529	Above Global
Timor-Leste	-0.488785	-0.49 (-0.63 to -0.35)	0.521215	Above Global
Tokelau	2.41798	2.42 (1.27 to 3.58)	3.42798	Above Global
Tonga	-0.0526094	-0.05 (-0.18 to 0.08)	0.957391	Above Global
Turkmenistan	-0.0199072	-0.02 (-0.26 to 0.22)	0.990093	Above Global
Tuvalu	-0.641327	-0.64 (-0.81 to -0.47)	0.368673	Above Global
Uganda	-0.377333	-0.38 (-0.86 to 0.11)	0.632667	Above Global
United Kingdom	-0.782386	-0.78 (-0.98 to -0.59)	0.227614	Above Global
United Republic of Tanzania	-0.4258	-0.43 (-0.60 to -0.25)	0.5842	Above Global
United States Virgin Islands	-0.921923	-0.92 (-1.17 to -0.67)	0.0880766	Above Global
United States of America	0.0296228	0.03 (-0.03 to 0.09)	1.03962	Above Global
Uruguay	-0.717887	-0.72 (-0.90 to -0.53)	0.292113	Above Global
Uzbekistan	0.139173	0.14 (-0.11 to 0.38)	1.14917	Above Global
Vanuatu	0.0831336	0.08 (-0.20 to 0.37)	1.09313	Above Global
Venezuela (Bolivarian Republic of)	-0.553854	-0.55 (-1.17 to 0.07)	0.456146	Above Global
Viet Nam	0.255882	0.26 (0.13 to 0.38)	1.26588	Above Global
Zambia	-0.646275	-0.65 (-0.91 to -0.38)	0.363725	Above Global
Zimbabwe	0.277435	0.28 (-0.15 to 0.70)	1.28743	Above Global

## Sheet: Below Global
location	AAPC	95%CI	Difference	Comparison
Global	-1.01	(-1.10 to -0.92)	0	Below Global
Afghanistan	-1.58758	-1.59 (-1.93 to -1.24)	-0.577576	Below Global
Albania	-1.47733	-1.48 (-1.78 to -1.17)	-0.467329	Below Global
Algeria	-1.9684	-1.97 (-2.08 to -1.85)	-0.958399	Below Global
Andorra	-1.1828	-1.18 (-1.43 to -0.93)	-0.172804	Below Global
Bahrain	-1.83074	-1.83 (-1.99 to -1.67)	-0.820742	Below Global
Bangladesh	-1.6387	-1.64 (-1.81 to -1.46)	-0.628701	Below Global
Barbados	-1.10285	-1.10 (-1.45 to -0.76)	-0.0928519	Below Global
Belarus	-1.85435	-1.85 (-2.21 to -1.50)	-0.844346	Below Global
Belize	-1.664	-1.66 (-2.17 to -1.16)	-0.653998	Below Global
Bolivia (Plurinational State of)	-2.06513	-2.07 (-2.12 to -2.01)	-1.05513	Below Global
Brazil	-1.04672	-1.05 (-1.30 to -0.80)	-0.0367214	Below Global
Brunei Darussalam	-1.05531	-1.06 (-1.40 to -0.71)	-0.0453103	Below Global
Burundi	-1.3501	-1.35 (-1.49 to -1.21)	-0.340096	Below Global
Chile	-1.12117	-1.12 (-1.23 to -1.01)	-0.111167	Below Global
China	-2.99974	-3.00 (-3.18 to -2.82)	-1.98974	Below Global
Colombia	-1.41665	-1.42 (-1.99 to -0.84)	-0.406653	Below Global
Cyprus	-1.22885	-1.23 (-1.75 to -0.70)	-0.218849	Below Global
Democratic People's Republic of Korea	-1.79618	-1.80 (-1.90 to -1.69)	-0.786183	Below Global
Democratic Republic of the Congo	-1.25606	-1.26 (-1.47 to -1.04)	-0.246055	Below Global
Denmark	-1.10075	-1.10 (-1.27 to -0.93)	-0.0907454	Below Global
Egypt	-1.54581	-1.55 (-1.92 to -1.17)	-0.535809	Below Global
El Salvador	-1.40431	-1.40 (-1.68 to -1.13)	-0.394308	Below Global
Estonia	-2.41537	-2.42 (-2.67 to -2.16)	-1.40537	Below Global
Ethiopia	-1.3583	-1.36 (-1.64 to -1.07)	-0.348297	Below Global
Georgia	-1.4993	-1.50 (-1.96 to -1.04)	-0.489303	Below Global
Greenland	-1.11278	-1.11 (-1.32 to -0.91)	-0.102779	Below Global
Guatemala	-1.13399	-1.13 (-1.52 to -0.74)	-0.123987	Below Global
Haiti	-1.23373	-1.23 (-1.33 to -1.13)	-0.223733	Below Global
Honduras	-1.66027	-1.66 (-1.87 to -1.45)	-0.650272	Below Global
Hungary	-1.20447	-1.20 (-1.66 to -0.74)	-0.194467	Below Global
India	-1.43997	-1.44 (-1.64 to -1.24)	-0.429969	Below Global
Iran (Islamic Republic of)	-2.50685	-2.51 (-2.69 to -2.32)	-1.49685	Below Global
Iraq	-1.46917	-1.47 (-1.70 to -1.23)	-0.459171	Below Global
Jamaica	-1.10449	-1.10 (-1.33 to -0.88)	-0.0944944	Below Global
Jordan	-1.42165	-1.42 (-1.64 to -1.20)	-0.411652	Below Global
Kuwait	-1.03131	-1.03 (-1.53 to -0.53)	-0.0213083	Below Global
Kyrgyzstan	-1.23357	-1.23 (-1.52 to -0.95)	-0.223571	Below Global
Latvia	-1.99238	-1.99 (-2.40 to -1.58)	-0.98238	Below Global
Lebanon	-1.57096	-1.57 (-1.94 to -1.20)	-0.560957	Below Global
Liberia	-1.86845	-1.87 (-2.14 to -1.60)	-0.858455	Below Global
Libya	-1.34104	-1.34 (-1.55 to -1.14)	-0.331038	Below Global
Lithuania	-1.74153	-1.74 (-2.05 to -1.43)	-0.731528	Below Global
Luxembourg	-1.10726	-1.11 (-1.32 to -0.90)	-0.0972556	Below Global
Malawi	-1.08165	-1.08 (-1.41 to -0.75)	-0.0716453	Below Global
Maldives	-1.10136	-1.10 (-1.37 to -0.83)	-0.09136	Below Global
Mexico	-1.38073	-1.38 (-1.46 to -1.30)	-0.370728	Below Global
Mongolia	-1.70575	-1.71 (-2.24 to -1.17)	-0.69575	Below Global
Morocco	-1.42797	-1.43 (-1.64 to -1.22)	-0.417974	Below Global
Nepal	-1.72773	-1.73 (-1.94 to -1.51)	-0.717731	Below Global
New Zealand	-1.4753	-1.48 (-1.98 to -0.97)	-0.465298	Below Global
Nicaragua	-2.12161	-2.12 (-2.25 to -1.99)	-1.11161	Below Global
North Macedonia	-1.50685	-1.51 (-1.66 to -1.36)	-0.496851	Below Global
Norway	-1.01908	-1.02 (-1.36 to -0.68)	-0.00907552	Below Global
Palestine	-1.53392	-1.53 (-2.00 to -1.07)	-0.523921	Below Global
Peru	-1.83115	-1.83 (-2.05 to -1.61)	-0.821151	Below Global
Puerto Rico	-1.13239	-1.13 (-1.26 to -1.01)	-0.122391	Below Global
Qatar	-1.99031	-1.99 (-2.04 to -1.94)	-0.980306	Below Global
Republic of Korea	-1.78603	-1.79 (-1.98 to -1.59)	-0.776035	Below Global
Republic of Moldova	-2.12017	-2.12 (-2.57 to -1.67)	-1.11017	Below Global
Romania	-1.29116	-1.29 (-1.62 to -0.96)	-0.281163	Below Global
Russian Federation	-1.46532	-1.47 (-1.78 to -1.15)	-0.45532	Below Global
Rwanda	-1.21871	-1.22 (-1.73 to -0.70)	-0.208714	Below Global
Saint Kitts and Nevis	-1.16817	-1.17 (-1.88 to -0.45)	-0.158167	Below Global
Saint Lucia	-1.0675	-1.07 (-1.23 to -0.91)	-0.057501	Below Global
Saudi Arabia	-1.39376	-1.39 (-1.48 to -1.31)	-0.383758	Below Global
Serbia	-1.97846	-1.98 (-2.48 to -1.47)	-0.968463	Below Global
Slovenia	-1.10347	-1.10 (-1.37 to -0.83)	-0.093474	Below Global
Sri Lanka	-1.49734	-1.50 (-1.63 to -1.36)	-0.487343	Below Global
Sudan	-1.57024	-1.57 (-1.68 to -1.46)	-0.560236	Below Global
Togo	-1.39213	-1.39 (-1.69 to -1.10)	-0.382134	Below Global
Trinidad and Tobago	-1.06948	-1.07 (-1.60 to -0.53)	-0.0594755	Below Global
Tunisia	-1.94627	-1.95 (-2.04 to -1.85)	-0.936274	Below Global
Turkey	-2.17297	-2.17 (-2.42 to -1.93)	-1.16297	Below Global
Ukraine	-1.24819	-1.25 (-1.75 to -0.75)	-0.238194	Below Global
United Arab Emirates	-1.94839	-1.95 (-2.14 to -1.75)	-0.938393	Below Global
Yemen	-1.31902	-1.32 (-1.47 to -1.16)	-0.309021	Below Global

## Sheet: Top 3 Highest
location	AAPC
Tokelau	2.41798
Niue	1.51829
Lesotho	0.731624

## Sheet: Top 3 Lowest
location	AAPC
China	-2.99974
Iran (Islamic Republic of)	-2.50685
Estonia	-2.41537
