# Supplementary material for: Evolving trends and burden of idiopathic epilepsy among children (0–14 years), 1990–2021: a systematic analysis for the Global Burden of Disease study 2021
Source: Front Neurol. 2025 Mar 17;16:1548477. doi: 10.3389/fneur.2025.1548477 (PMC11955457; doi:10.3389/fneur.2025.1548477)
Supplement: Supplementary file 1 [file Data_Sheet_1.zip › ASIR-AAPC_Analysis_Results.xlsx]

## Sheet: Above Global
location	AAPC	95%CI	Difference	Comparison
Albania	0.321048	0.32 (0.21 to 0.44)	0.0510485	Above Global
Argentina	0.775315	0.78 (0.66 to 0.89)	0.505315	Above Global
Botswana	0.859215	0.86 (0.80 to 0.92)	0.589215	Above Global
Cabo Verde	0.619298	0.62 (0.58 to 0.66)	0.349298	Above Global
Canada	0.399595	0.40 (0.27 to 0.53)	0.129595	Above Global
China	0.683565	0.68 (0.58 to 0.79)	0.413565	Above Global
Dominica	0.542796	0.54 (0.48 to 0.61)	0.272796	Above Global
Dominican Republic	0.375996	0.38 (0.33 to 0.42)	0.105996	Above Global
Ecuador	0.438847	0.44 (0.05 to 0.82)	0.168847	Above Global
Equatorial Guinea	1.10852	1.11 (1.01 to 1.20)	0.838518	Above Global
Estonia	0.29146	0.29 (0.16 to 0.42)	0.0214603	Above Global
Eswatini	0.463783	0.46 (0.41 to 0.51)	0.193783	Above Global
Ethiopia	0.329252	0.33 (0.19 to 0.47)	0.0592521	Above Global
Fiji	0.288226	0.29 (0.20 to 0.38)	0.0182258	Above Global
Finland	0.386524	0.39 (0.31 to 0.46)	0.116524	Above Global
France	0.380193	0.38 (0.27 to 0.49)	0.110193	Above Global
Ghana	0.360643	0.36 (0.27 to 0.45)	0.0906431	Above Global
Grenada	0.330343	0.33 (0.27 to 0.39)	0.0603429	Above Global
Guyana	0.441448	0.44 (0.36 to 0.52)	0.171448	Above Global
Iceland	0.649652	0.65 (0.58 to 0.72)	0.379652	Above Global
Indonesia	0.296588	0.30 (0.22 to 0.37)	0.0265883	Above Global
Iran (Islamic Republic of)	0.358081	0.36 (0.31 to 0.40)	0.0880807	Above Global
Iraq	0.298982	0.30 (0.25 to 0.34)	0.0289816	Above Global
Ireland	0.356314	0.36 (0.33 to 0.38)	0.086314	Above Global
Japan	0.593672	0.59 (0.40 to 0.78)	0.323672	Above Global
Lebanon	0.279739	0.28 (0.22 to 0.34)	0.00973939	Above Global
Lesotho	0.618365	0.62 (0.47 to 0.76)	0.348365	Above Global
Mali	0.463629	0.46 (0.26 to 0.66)	0.193629	Above Global
Malta	0.357443	0.36 (0.17 to 0.55)	0.0874431	Above Global
Mauritius	0.36874	0.37 (0.34 to 0.40)	0.0987401	Above Global
Mozambique	0.367878	0.37 (0.20 to 0.54)	0.0978781	Above Global
Netherlands	1.2211	1.22 (1.06 to 1.39)	0.951096	Above Global
Niue	0.338685	0.34 (0.24 to 0.43)	0.0686854	Above Global
Oman	0.614469	0.61 (0.56 to 0.66)	0.344469	Above Global
Panama	0.52575	0.53 (0.45 to 0.60)	0.25575	Above Global
Poland	0.537885	0.54 (0.49 to 0.58)	0.267885	Above Global
Portugal	0.466047	0.47 (0.35 to 0.58)	0.196047	Above Global
Sao Tome and Principe	0.306051	0.31 (0.28 to 0.34)	0.0360507	Above Global
Saudi Arabia	0.568158	0.57 (0.55 to 0.59)	0.298158	Above Global
Seychelles	0.327436	0.33 (0.14 to 0.52)	0.0574359	Above Global
Singapore	0.428287	0.43 (0.35 to 0.51)	0.158287	Above Global
Suriname	0.276621	0.28 (0.16 to 0.39)	0.00662115	Above Global
Taiwan (Province of China)	0.299808	0.30 (0.20 to 0.40)	0.0298084	Above Global
Thailand	0.556862	0.56 (0.51 to 0.60)	0.286862	Above Global
Tunisia	0.503363	0.50 (0.46 to 0.54)	0.233363	Above Global
Turkey	0.513513	0.51 (0.39 to 0.63)	0.243513	Above Global
United Republic of Tanzania	0.466241	0.47 (0.10 to 0.83)	0.196241	Above Global
Uruguay	0.437507	0.44 (0.40 to 0.47)	0.167507	Above Global
Viet Nam	0.677268	0.68 (0.52 to 0.83)	0.407268	Above Global

## Sheet: Below Global
location	AAPC	95%CI	Difference	Comparison
Global	0.27	(0.24 to 0.29)	0	Below Global
Afghanistan	-0.521113	-0.52 (-0.59 to -0.46)	-0.791113	Below Global
Algeria	-0.241669	-0.24 (-0.32 to -0.17)	-0.511669	Below Global
American Samoa	-0.0583436	-0.06 (-0.38 to 0.27)	-0.328344	Below Global
Andorra	-0.266833	-0.27 (-0.35 to -0.18)	-0.536833	Below Global
Angola	0.0481676	0.05 (-0.13 to 0.23)	-0.221832	Below Global
Antigua and Barbuda	0.0720347	0.07 (0.00 to 0.15)	-0.197965	Below Global
Armenia	-0.137754	-0.14 (-0.33 to 0.05)	-0.407754	Below Global
Australia	-0.0497479	-0.05 (-0.17 to 0.07)	-0.319748	Below Global
Austria	0.13623	0.14 (0.08 to 0.19)	-0.13377	Below Global
Azerbaijan	0.204944	0.20 (-0.01 to 0.42)	-0.0650558	Below Global
Bahamas	-0.0449224	-0.04 (-0.20 to 0.11)	-0.314922	Below Global
Bahrain	0.0144555	0.01 (-0.09 to 0.11)	-0.255545	Below Global
Bangladesh	0.00353607	0.00 (-0.07 to 0.08)	-0.266464	Below Global
Barbados	-0.164718	-0.16 (-0.20 to -0.13)	-0.434718	Below Global
Belarus	-0.569744	-0.57 (-0.79 to -0.35)	-0.839744	Below Global
Belgium	0.113662	0.11 (0.04 to 0.19)	-0.156338	Below Global
Belize	0.204143	0.20 (0.15 to 0.26)	-0.0658568	Below Global
Benin	-0.393761	-0.39 (-0.53 to -0.26)	-0.663761	Below Global
Bermuda	-0.101201	-0.10 (-0.13 to -0.07)	-0.371201	Below Global
Bhutan	0.180336	0.18 (0.10 to 0.26)	-0.0896636	Below Global
Bolivia (Plurinational State of)	-0.567256	-0.57 (-0.67 to -0.47)	-0.837256	Below Global
Bosnia and Herzegovina	0.220699	0.22 (0.14 to 0.30)	-0.0493008	Below Global
Brazil	-0.594364	-0.59 (-0.68 to -0.50)	-0.864364	Below Global
Brunei Darussalam	-0.419418	-0.42 (-0.55 to -0.29)	-0.689418	Below Global
Bulgaria	0.052001	0.05 (-0.03 to 0.14)	-0.217999	Below Global
Burkina Faso	0.0276784	0.03 (-0.04 to 0.09)	-0.242322	Below Global
Burundi	-0.698713	-0.70 (-0.84 to -0.56)	-0.968713	Below Global
Cambodia	0.135467	0.14 (0.07 to 0.20)	-0.134533	Below Global
Cameroon	-0.177624	-0.18 (-0.32 to -0.04)	-0.447624	Below Global
Central African Republic	-0.256556	-0.26 (-0.38 to -0.13)	-0.526556	Below Global
Chad	0.207168	0.21 (0.15 to 0.26)	-0.0628325	Below Global
Chile	0.08701	0.09 (0.04 to 0.14)	-0.18299	Below Global
Colombia	-0.199824	-0.20 (-0.24 to -0.16)	-0.469824	Below Global
Comoros	0.154726	0.15 (0.11 to 0.20)	-0.115274	Below Global
Congo	0.00560752	0.01 (-0.06 to 0.07)	-0.264392	Below Global
Cook Islands	0.111478	0.11 (-0.03 to 0.25)	-0.158522	Below Global
Costa Rica	0.125082	0.13 (0.03 to 0.22)	-0.144918	Below Global
Coted'Ivoire	0.0572404	0.06 (-0.05 to 0.16)	-0.21276	Below Global
Croatia	-0.0547274	-0.05 (-0.11 to 0.00)	-0.324727	Below Global
Cuba	-0.0760943	-0.08 (-0.12 to -0.03)	-0.346094	Below Global
Cyprus	0.0683838	0.07 (-0.03 to 0.17)	-0.201616	Below Global
Czechia	0.039034	0.04 (0.02 to 0.06)	-0.230966	Below Global
Democratic People's Republic of Korea	-0.343661	-0.34 (-0.49 to -0.19)	-0.613661	Below Global
Democratic Republic of the Congo	-0.518657	-0.52 (-0.76 to -0.28)	-0.788657	Below Global
Denmark	-0.669128	-0.67 (-0.76 to -0.58)	-0.939128	Below Global
Djibouti	0.236899	0.24 (0.20 to 0.27)	-0.0331007	Below Global
Egypt	-0.019547	-0.02 (-0.42 to 0.38)	-0.289547	Below Global
El Salvador	0.257364	0.26 (0.16 to 0.36)	-0.012636	Below Global
Eritrea	0.197131	0.20 (0.01 to 0.39)	-0.0728688	Below Global
Gabon	0.105434	0.11 (-0.03 to 0.24)	-0.164566	Below Global
Gambia	-0.0274823	-0.03 (-0.13 to 0.08)	-0.297482	Below Global
Georgia	-0.208871	-0.21 (-0.45 to 0.04)	-0.478871	Below Global
Germany	0.0804158	0.08 (-0.02 to 0.18)	-0.189584	Below Global
Greece	0.110884	0.11 (0.03 to 0.19)	-0.159116	Below Global
Greenland	-0.171747	-0.17 (-0.22 to -0.12)	-0.441747	Below Global
Guam	0.0713548	0.07 (-0.02 to 0.16)	-0.198645	Below Global
Guatemala	0.189215	0.19 (0.13 to 0.25)	-0.0807851	Below Global
Guinea	-0.122525	-0.12 (-0.30 to 0.06)	-0.392525	Below Global
Guinea-Bissau	-0.454598	-0.45 (-0.54 to -0.37)	-0.724598	Below Global
Haiti	-0.357416	-0.36 (-0.49 to -0.22)	-0.627416	Below Global
Honduras	-0.441151	-0.44 (-0.52 to -0.36)	-0.711151	Below Global
Hungary	-0.0822922	-0.08 (-0.11 to -0.05)	-0.352292	Below Global
India	-0.124244	-0.12 (-0.23 to -0.02)	-0.394244	Below Global
Israel	0.227116	0.23 (0.11 to 0.34)	-0.0428842	Below Global
Italy	-0.236782	-0.24 (-0.61 to 0.13)	-0.506782	Below Global
Jamaica	-0.000880954	0.00 (-0.11 to 0.11)	-0.270881	Below Global
Jordan	0.0806908	0.08 (0.02 to 0.14)	-0.189309	Below Global
Kazakhstan	-0.0157442	-0.02 (-0.19 to 0.16)	-0.285744	Below Global
Kenya	-0.199522	-0.20 (-0.33 to -0.07)	-0.469522	Below Global
Kiribati	-0.207927	-0.21 (-0.26 to -0.16)	-0.477927	Below Global
Kuwait	-0.14358	-0.14 (-0.24 to -0.05)	-0.41358	Below Global
Kyrgyzstan	-0.41803	-0.42 (-0.59 to -0.25)	-0.68803	Below Global
Lao People's Democratic Republic	0.245338	0.25 (0.17 to 0.32)	-0.0246617	Below Global
Latvia	0.113261	0.11 (0.02 to 0.20)	-0.156739	Below Global
Liberia	-0.840952	-0.84 (-1.08 to -0.60)	-1.11095	Below Global
Libya	0.023427	0.02 (-0.04 to 0.08)	-0.246573	Below Global
Lithuania	0.0344002	0.03 (0.00 to 0.07)	-0.2356	Below Global
Luxembourg	0.0320166	0.03 (-0.03 to 0.10)	-0.237983	Below Global
Madagascar	-0.38743	-0.39 (-0.46 to -0.31)	-0.65743	Below Global
Malawi	-0.255833	-0.26 (-0.36 to -0.15)	-0.525833	Below Global
Malaysia	0.269222	0.27 (0.25 to 0.29)	-0.000778272	Below Global
Maldives	-0.130933	-0.13 (-0.32 to 0.06)	-0.400933	Below Global
Marshall Islands	0.142477	0.14 (0.11 to 0.18)	-0.127523	Below Global
Mauritania	-0.10786	-0.11 (-0.21 to -0.01)	-0.37786	Below Global
Mexico	-0.199844	-0.20 (-0.25 to -0.15)	-0.469844	Below Global
Micronesia (Federated States of)	-0.123048	-0.12 (-0.20 to -0.05)	-0.393048	Below Global
Monaco	0.0330782	0.03 (-0.03 to 0.10)	-0.236922	Below Global
Mongolia	0.0592437	0.06 (-0.08 to 0.20)	-0.210756	Below Global
Montenegro	-0.00463167	0.00 (-0.09 to 0.08)	-0.274632	Below Global
Morocco	0.091973	0.09 (0.03 to 0.16)	-0.178027	Below Global
Myanmar	0.169051	0.17 (0.03 to 0.31)	-0.100949	Below Global
Namibia	0.26002	0.26 (0.21 to 0.31)	-0.00997974	Below Global
Nauru	-0.114978	-0.11 (-0.26 to 0.03)	-0.384978	Below Global
Nepal	0.257795	0.26 (0.19 to 0.33)	-0.0122048	Below Global
New Zealand	-0.470348	-0.47 (-0.59 to -0.35)	-0.740348	Below Global
Nicaragua	-0.096553	-0.10 (-0.12 to -0.07)	-0.366553	Below Global
Niger	-0.417696	-0.42 (-0.46 to -0.38)	-0.687696	Below Global
Nigeria	-0.0440161	-0.04 (-0.14 to 0.05)	-0.314016	Below Global
North Macedonia	-0.169349	-0.17 (-0.23 to -0.11)	-0.439349	Below Global
Northern Mariana Islands	-0.200981	-0.20 (-0.51 to 0.11)	-0.470981	Below Global
Norway	-0.0114035	-0.01 (-0.10 to 0.08)	-0.281403	Below Global
Pakistan	0.207927	0.21 (0.10 to 0.32)	-0.0620725	Below Global
Palau	-0.0145079	-0.01 (-0.05 to 0.02)	-0.284508	Below Global
Palestine	0.120127	0.12 (0.08 to 0.16)	-0.149873	Below Global
Papua New Guinea	0.0731667	0.07 (0.00 to 0.14)	-0.196833	Below Global
Paraguay	0.195901	0.20 (0.05 to 0.34)	-0.0740991	Below Global
Peru	-0.00603122	-0.01 (-0.16 to 0.15)	-0.276031	Below Global
Philippines	-0.119287	-0.12 (-0.20 to -0.03)	-0.389287	Below Global
Puerto Rico	-0.0300588	-0.03 (-0.14 to 0.08)	-0.300059	Below Global
Qatar	-0.12853	-0.13 (-0.17 to -0.09)	-0.39853	Below Global
Republic of Korea	-0.193776	-0.19 (-0.26 to -0.13)	-0.463776	Below Global
Republic of Moldova	-0.477627	-0.48 (-0.51 to -0.45)	-0.747627	Below Global
Romania	-0.0955241	-0.10 (-0.12 to -0.07)	-0.365524	Below Global
Russian Federation	-0.421617	-0.42 (-0.48 to -0.36)	-0.691617	Below Global
Rwanda	-0.278652	-0.28 (-0.32 to -0.24)	-0.548652	Below Global
Saint Kitts and Nevis	0.0144712	0.01 (-0.10 to 0.13)	-0.255529	Below Global
Saint Lucia	-0.0331348	-0.03 (-0.05 to -0.01)	-0.303135	Below Global
Saint Vincent and the Grenadines	0.23616	0.24 (0.09 to 0.39)	-0.0338403	Below Global
Samoa	0.144066	0.14 (0.11 to 0.18)	-0.125934	Below Global
San Marino	0.0485357	0.05 (-0.02 to 0.12)	-0.221464	Below Global
Senegal	-0.323437	-0.32 (-0.42 to -0.23)	-0.593437	Below Global
Serbia	-0.494231	-0.49 (-0.56 to -0.43)	-0.764231	Below Global
Sierra Leone	-0.406424	-0.41 (-0.46 to -0.35)	-0.676424	Below Global
Slovakia	0.229811	0.23 (0.17 to 0.29)	-0.0401891	Below Global
Slovenia	-0.0347454	-0.03 (-0.10 to 0.03)	-0.304745	Below Global
Solomon Islands	0.0880089	0.09 (-0.01 to 0.19)	-0.181991	Below Global
Somalia	-0.324178	-0.32 (-0.41 to -0.23)	-0.594178	Below Global
South Africa	-0.243826	-0.24 (-0.51 to 0.02)	-0.513826	Below Global
South Sudan	-0.406352	-0.41 (-0.49 to -0.32)	-0.676352	Below Global
Spain	0.014108	0.01 (-0.18 to 0.21)	-0.255892	Below Global
Sri Lanka	-0.0207478	-0.02 (-0.13 to 0.09)	-0.290748	Below Global
Sudan	0.162864	0.16 (0.10 to 0.23)	-0.107136	Below Global
Sweden	-0.252838	-0.25 (-0.32 to -0.19)	-0.522838	Below Global
Switzerland	0.0732394	0.07 (0.00 to 0.14)	-0.196761	Below Global
Syrian Arab Republic	0.235468	0.24 (0.09 to 0.38)	-0.034532	Below Global
Tajikistan	-0.767742	-0.77 (-0.91 to -0.62)	-1.03774	Below Global
Timor-Leste	0.178738	0.18 (0.05 to 0.31)	-0.0912623	Below Global
Togo	-0.944923	-0.94 (-1.10 to -0.79)	-1.21492	Below Global
Tokelau	0.0552538	0.06 (-0.05 to 0.16)	-0.214746	Below Global
Tonga	0.166905	0.17 (0.10 to 0.24)	-0.103095	Below Global
Trinidad and Tobago	0.076675	0.08 (-0.02 to 0.18)	-0.193325	Below Global
Turkmenistan	0.263194	0.26 (0.14 to 0.38)	-0.00680631	Below Global
Tuvalu	-0.0436988	-0.04 (-0.13 to 0.04)	-0.313699	Below Global
Uganda	-0.160416	-0.16 (-0.23 to -0.09)	-0.430416	Below Global
Ukraine	-0.568084	-0.57 (-0.62 to -0.51)	-0.838084	Below Global
United Arab Emirates	-0.307742	-0.31 (-0.38 to -0.24)	-0.577742	Below Global
United Kingdom	0.209682	0.21 (0.09 to 0.33)	-0.0603175	Below Global
United States Virgin Islands	-0.260389	-0.26 (-0.38 to -0.14)	-0.530389	Below Global
United States of America	0.145427	0.15 (0.05 to 0.24)	-0.124573	Below Global
Uzbekistan	0.137877	0.14 (-0.05 to 0.33)	-0.132123	Below Global
Vanuatu	0.0855196	0.09 (0.06 to 0.11)	-0.18448	Below Global
Venezuela (Bolivarian Republic of)	-0.13263	-0.13 (-0.20 to -0.06)	-0.40263	Below Global
Yemen	0.173085	0.17 (0.12 to 0.22)	-0.0969148	Below Global
Zambia	0.0710971	0.07 (-0.04 to 0.19)	-0.198903	Below Global
Zimbabwe	0.0138341	0.01 (-0.04 to 0.07)	-0.256166	Below Global

## Sheet: Top 3 Highest
location	AAPC
Netherlands	1.2211
Equatorial Guinea	1.10852
Botswana	0.859215

## Sheet: Top 3 Lowest
location	AAPC
Togo	-0.944923
Liberia	-0.840952
Tajikistan	-0.767742
