# Supplementary material for: Evolving trends and burden of idiopathic epilepsy among children (0–14 years), 1990–2021: a systematic analysis for the Global Burden of Disease study 2021
Source: Front Neurol. 2025 Mar 17;16:1548477. doi: 10.3389/fneur.2025.1548477 (PMC11955457; doi:10.3389/fneur.2025.1548477)
Supplement: Supplementary file 1 [file Data_Sheet_1.zip › ASMR-AAPC_Analysis_Results.xlsx]

## Sheet: Above Global
location	AAPC	95%CI	Difference	Comparison
American Samoa	1.16335	1.16 (0.71 to 1.62)	2.76335	Above Global
Angola	-1.52741	-1.53 (-1.93 to -1.12)	0.0725917	Above Global
Antigua and Barbuda	-0.330155	-0.33 (-1.20 to 0.54)	1.26985	Above Global
Argentina	-0.356955	-0.36 (-1.35 to 0.64)	1.24304	Above Global
Armenia	-1.32389	-1.32 (-3.15 to 0.54)	0.276115	Above Global
Austria	-0.919882	-0.92 (-2.25 to 0.43)	0.680118	Above Global
Azerbaijan	-0.915746	-0.92 (-1.22 to -0.61)	0.684254	Above Global
Belgium	-0.209609	-0.21 (-0.70 to 0.28)	1.39039	Above Global
Benin	-0.638167	-0.64 (-0.94 to -0.33)	0.961833	Above Global
Bhutan	-0.425871	-0.43 (-1.01 to 0.16)	1.17413	Above Global
Botswana	-0.0522561	-0.05 (-0.50 to 0.39)	1.54774	Above Global
Brazil	-0.419426	-0.42 (-0.99 to 0.16)	1.18057	Above Global
Brunei Darussalam	-1.08439	-1.08 (-1.98 to -0.18)	0.515612	Above Global
Bulgaria	-0.952949	-0.95 (-1.96 to 0.06)	0.647051	Above Global
Burkina Faso	-0.250194	-0.25 (-0.55 to 0.05)	1.34981	Above Global
Burundi	-1.53646	-1.54 (-1.83 to -1.24)	0.0635393	Above Global
Cabo Verde	-0.791629	-0.79 (-1.40 to -0.18)	0.808371	Above Global
Cambodia	-1.38223	-1.38 (-1.59 to -1.17)	0.217773	Above Global
Cameroon	-0.728983	-0.73 (-1.24 to -0.21)	0.871017	Above Global
Canada	-1.03123	-1.03 (-2.07 to 0.02)	0.568773	Above Global
Central African Republic	-0.142374	-0.14 (-0.40 to 0.12)	1.45763	Above Global
Chad	0.26979	0.27 (0.09 to 0.45)	1.86979	Above Global
Comoros	-0.970171	-0.97 (-2.36 to 0.44)	0.629829	Above Global
Congo	-1.32528	-1.33 (-1.83 to -0.82)	0.274721	Above Global
Cook Islands	0.423049	0.42 (-0.42 to 1.27)	2.02305	Above Global
Coted'Ivoire	-0.182005	-0.18 (-0.52 to 0.15)	1.418	Above Global
Democratic Republic of the Congo	-1.44748	-1.45 (-1.70 to -1.19)	0.152521	Above Global
Denmark	-0.538396	-0.54 (-1.02 to -0.05)	1.0616	Above Global
Djibouti	-0.230032	-0.23 (-0.79 to 0.34)	1.36997	Above Global
Dominica	0.318783	0.32 (-0.13 to 0.77)	1.91878	Above Global
Eritrea	-0.0963341	-0.10 (-0.41 to 0.22)	1.50367	Above Global
Eswatini	0.0544121	0.05 (-0.25 to 0.36)	1.65441	Above Global
Fiji	0.320594	0.32 (0.00 to 0.64)	1.92059	Above Global
Finland	-0.213414	-0.21 (-1.50 to 1.09)	1.38659	Above Global
France	-0.624913	-0.62 (-1.77 to 0.53)	0.975087	Above Global
Gabon	-0.730101	-0.73 (-1.24 to -0.21)	0.869899	Above Global
Gambia	-0.274995	-0.27 (-1.59 to 1.06)	1.325	Above Global
Germany	-0.754243	-0.75 (-2.07 to 0.57)	0.845757	Above Global
Ghana	0.102199	0.10 (-0.46 to 0.66)	1.7022	Above Global
Greece	1.13628	1.14 (0.04 to 2.24)	2.73628	Above Global
Greenland	-0.653581	-0.65 (-1.44 to 0.13)	0.946419	Above Global
Guam	1.41896	1.42 (-0.09 to 2.95)	3.01896	Above Global
Guinea	-1.02096	-1.02 (-1.37 to -0.67)	0.579036	Above Global
Guinea-Bissau	-0.689379	-0.69 (-1.72 to 0.35)	0.910621	Above Global
Guyana	-0.785214	-0.79 (-2.45 to 0.91)	0.814786	Above Global
Haiti	-1.52083	-1.52 (-1.75 to -1.29)	0.0791743	Above Global
Iceland	0.231112	0.23 (-1.78 to 2.29)	1.83111	Above Global
Indonesia	0.407173	0.41 (0.11 to 0.71)	2.00717	Above Global
Ireland	-1.47815	-1.48 (-2.15 to -0.81)	0.121849	Above Global
Israel	-1.15117	-1.15 (-1.75 to -0.54)	0.448834	Above Global
Italy	1.11071	1.11 (0.75 to 1.48)	2.71071	Above Global
Japan	0.782816	0.78 (-0.60 to 2.18)	2.38282	Above Global
Kazakhstan	0.0308305	0.03 (-0.86 to 0.93)	1.63083	Above Global
Kenya	-0.334894	-0.33 (-0.65 to -0.02)	1.26511	Above Global
Kiribati	-0.635519	-0.64 (-1.02 to -0.25)	0.964481	Above Global
Lao People's Democratic Republic	-1.26899	-1.27 (-1.51 to -1.03)	0.331008	Above Global
Lesotho	0.592803	0.59 (0.32 to 0.86)	2.1928	Above Global
Madagascar	-0.941118	-0.94 (-1.28 to -0.60)	0.658882	Above Global
Malawi	-1.24669	-1.25 (-1.87 to -0.62)	0.353309	Above Global
Mali	-0.788568	-0.79 (-1.59 to 0.02)	0.811432	Above Global
Malta	1.29143	1.29 (0.36 to 2.23)	2.89143	Above Global
Marshall Islands	0.596936	0.60 (0.36 to 0.83)	2.19694	Above Global
Mauritania	-0.865933	-0.87 (-1.12 to -0.61)	0.734067	Above Global
Mauritius	-0.213913	-0.21 (-1.43 to 1.01)	1.38609	Above Global
Micronesia (Federated States of)	-0.731799	-0.73 (-0.86 to -0.60)	0.868201	Above Global
Monaco	1.38904	1.39 (0.58 to 2.21)	2.98904	Above Global
Mozambique	-1.31997	-1.32 (-2.07 to -0.57)	0.28003	Above Global
Myanmar	-0.662153	-0.66 (-0.92 to -0.41)	0.937847	Above Global
Namibia	0.237875	0.24 (-0.02 to 0.50)	1.83788	Above Global
Nauru	0.0623136	0.06 (-0.07 to 0.20)	1.66231	Above Global
Netherlands	-0.638134	-0.64 (-1.47 to 0.20)	0.961866	Above Global
Niger	-1.27244	-1.27 (-1.81 to -0.73)	0.327563	Above Global
Nigeria	-0.158721	-0.16 (-0.37 to 0.05)	1.44128	Above Global
Niue	4.1603	4.16 (2.47 to 5.87)	5.7603	Above Global
Northern Mariana Islands	2.44845	2.45 (1.27 to 3.64)	4.04845	Above Global
Pakistan	-0.0949162	-0.09 (-0.35 to 0.16)	1.50508	Above Global
Palau	-0.889148	-0.89 (-1.23 to -0.55)	0.710852	Above Global
Papua New Guinea	0.582249	0.58 (0.07 to 1.10)	2.18225	Above Global
Paraguay	-0.548861	-0.55 (-1.10 to 0.01)	1.05114	Above Global
Philippines	-0.766046	-0.77 (-1.34 to -0.19)	0.833954	Above Global
Poland	-0.303816	-0.30 (-0.79 to 0.18)	1.29618	Above Global
Portugal	-1.43084	-1.43 (-2.47 to -0.38)	0.169155	Above Global
Rwanda	-1.43773	-1.44 (-2.34 to -0.53)	0.162266	Above Global
Saint Vincent and the Grenadines	-0.916267	-0.92 (-2.01 to 0.19)	0.683733	Above Global
Samoa	-0.686249	-0.69 (-1.00 to -0.37)	0.913751	Above Global
Senegal	-0.930314	-0.93 (-1.90 to 0.05)	0.669686	Above Global
Sierra Leone	-1.03199	-1.03 (-1.62 to -0.44)	0.568009	Above Global
Singapore	-0.77619	-0.78 (-1.83 to 0.29)	0.82381	Above Global
Slovakia	-1.25082	-1.25 (-1.48 to -1.02)	0.349176	Above Global
Solomon Islands	0.0546032	0.05 (-0.69 to 0.81)	1.6546	Above Global
Somalia	-0.675843	-0.68 (-1.07 to -0.28)	0.924157	Above Global
South Africa	-0.877755	-0.88 (-1.28 to -0.47)	0.722245	Above Global
South Sudan	0.310118	0.31 (-0.24 to 0.86)	1.91012	Above Global
Spain	-0.3371	-0.34 (-1.14 to 0.48)	1.2629	Above Global
Suriname	-1.35557	-1.36 (-2.00 to -0.71)	0.244433	Above Global
Switzerland	-0.933905	-0.93 (-1.41 to -0.46)	0.666095	Above Global
Syrian Arab Republic	-0.993146	-0.99 (-1.35 to -0.64)	0.606854	Above Global
Taiwan (Province of China)	-1.04798	-1.05 (-2.24 to 0.16)	0.552016	Above Global
Tajikistan	-0.330909	-0.33 (-0.82 to 0.16)	1.26909	Above Global
Thailand	-1.33242	-1.33 (-1.55 to -1.12)	0.267575	Above Global
Timor-Leste	-1.36603	-1.37 (-1.60 to -1.13)	0.233969	Above Global
Togo	-0.92102	-0.92 (-1.41 to -0.43)	0.67898	Above Global
Tokelau	6.65943	6.66 (5.43 to 7.91)	8.25943	Above Global
Tonga	-0.127258	-0.13 (-0.48 to 0.23)	1.47274	Above Global
Turkmenistan	-0.0453433	-0.05 (-0.38 to 0.29)	1.55466	Above Global
Tuvalu	-0.989474	-0.99 (-1.38 to -0.60)	0.610526	Above Global
Uganda	-0.44704	-0.45 (-1.26 to 0.37)	1.15296	Above Global
United Republic of Tanzania	-0.858502	-0.86 (-1.08 to -0.63)	0.741498	Above Global
United States of America	0.571788	0.57 (-0.31 to 1.46)	2.17179	Above Global
Uruguay	-0.966872	-0.97 (-1.22 to -0.72)	0.633128	Above Global
Uzbekistan	0.39859	0.40 (0.05 to 0.75)	1.99859	Above Global
Vanuatu	0.271922	0.27 (-1.37 to 1.94)	1.87192	Above Global
Venezuela (Bolivarian Republic of)	-0.171164	-0.17 (-1.37 to 1.04)	1.42884	Above Global
Viet Nam	-0.777744	-0.78 (-1.06 to -0.50)	0.822256	Above Global
Yemen	-1.45232	-1.45 (-1.81 to -1.10)	0.147682	Above Global
Zambia	-0.861591	-0.86 (-1.26 to -0.46)	0.738409	Above Global
Zimbabwe	0.941297	0.94 (-0.79 to 2.70)	2.5413	Above Global

## Sheet: Below Global
location	AAPC	95%CI	Difference	Comparison
Global	-1.6	(-1.83 to -1.36)	0	Below Global
Afghanistan	-1.68657	-1.69 (-2.29 to -1.08)	-0.0865659	Below Global
Albania	-2.28497	-2.28 (-3.00 to -1.57)	-0.684974	Below Global
Algeria	-2.47524	-2.48 (-2.65 to -2.30)	-0.875242	Below Global
Andorra	-2.97619	-2.98 (-3.39 to -2.56)	-1.37619	Below Global
Australia	-1.94158	-1.94 (-2.21 to -1.67)	-0.341576	Below Global
Bahamas	-2.60918	-2.61 (-4.15 to -1.05)	-1.00918	Below Global
Bahrain	-2.81875	-2.82 (-3.11 to -2.53)	-1.21875	Below Global
Bangladesh	-2.63771	-2.64 (-3.07 to -2.21)	-1.03771	Below Global
Barbados	-2.21587	-2.22 (-3.49 to -0.93)	-0.615873	Below Global
Belarus	-3.48196	-3.48 (-4.89 to -2.06)	-1.88196	Below Global
Belize	-3.31591	-3.32 (-4.27 to -2.36)	-1.71591	Below Global
Bermuda	-2.3807	-2.38 (-3.19 to -1.56)	-0.780699	Below Global
Bolivia (Plurinational State of)	-2.74383	-2.74 (-2.82 to -2.67)	-1.14383	Below Global
Bosnia and Herzegovina	-1.72965	-1.73 (-2.50 to -0.95)	-0.129653	Below Global
Chile	-1.88954	-1.89 (-2.45 to -1.33)	-0.289543	Below Global
China	-4.35217	-4.35 (-4.77 to -3.94)	-2.75217	Below Global
Colombia	-2.07739	-2.08 (-3.16 to -0.98)	-0.477387	Below Global
Costa Rica	-1.64075	-1.64 (-2.36 to -0.91)	-0.0407545	Below Global
Croatia	-1.6232	-1.62 (-3.00 to -0.22)	-0.023196	Below Global
Cuba	-2.27642	-2.28 (-3.16 to -1.38)	-0.67642	Below Global
Cyprus	-3.08496	-3.08 (-4.78 to -1.36)	-1.48496	Below Global
Czechia	-1.65257	-1.65 (-2.64 to -0.65)	-0.0525696	Below Global
Democratic People's Republic of Korea	-1.74136	-1.74 (-1.82 to -1.66)	-0.141355	Below Global
Dominican Republic	-1.6913	-1.69 (-2.01 to -1.37)	-0.0912979	Below Global
Ecuador	-2.23509	-2.24 (-4.50 to 0.08)	-0.635091	Below Global
Egypt	-2.26713	-2.27 (-2.46 to -2.07)	-0.667128	Below Global
El Salvador	-2.85969	-2.86 (-3.13 to -2.59)	-1.25969	Below Global
Equatorial Guinea	-2.39249	-2.39 (-2.79 to -1.99)	-0.792492	Below Global
Estonia	-4.73416	-4.73 (-5.48 to -3.98)	-3.13416	Below Global
Ethiopia	-1.72875	-1.73 (-2.18 to -1.27)	-0.128753	Below Global
Georgia	-2.25759	-2.26 (-4.04 to -0.44)	-0.657586	Below Global
Grenada	-2.23254	-2.23 (-3.06 to -1.39)	-0.632539	Below Global
Guatemala	-1.89539	-1.90 (-2.88 to -0.90)	-0.295394	Below Global
Honduras	-2.15093	-2.15 (-2.33 to -1.97)	-0.550933	Below Global
Hungary	-1.73092	-1.73 (-3.10 to -0.34)	-0.130924	Below Global
India	-1.75083	-1.75 (-2.21 to -1.29)	-0.150833	Below Global
Iran (Islamic Republic of)	-4.11846	-4.12 (-4.43 to -3.80)	-2.51846	Below Global
Iraq	-2.80562	-2.81 (-3.18 to -2.43)	-1.20562	Below Global
Jamaica	-2.54682	-2.55 (-3.72 to -1.36)	-0.94682	Below Global
Jordan	-2.78189	-2.78 (-2.94 to -2.63)	-1.18189	Below Global
Kuwait	-1.90607	-1.91 (-3.20 to -0.59)	-0.306073	Below Global
Kyrgyzstan	-1.67733	-1.68 (-2.48 to -0.86)	-0.0773262	Below Global
Latvia	-5.84784	-5.85 (-6.98 to -4.70)	-4.24784	Below Global
Lebanon	-2.73462	-2.73 (-3.37 to -2.09)	-1.13462	Below Global
Liberia	-2.16152	-2.16 (-3.05 to -1.27)	-0.561525	Below Global
Libya	-1.62893	-1.63 (-2.04 to -1.22)	-0.0289321	Below Global
Lithuania	-3.85055	-3.85 (-4.95 to -2.74)	-2.25055	Below Global
Luxembourg	-1.95156	-1.95 (-2.67 to -1.23)	-0.351557	Below Global
Malaysia	-2.34708	-2.35 (-3.56 to -1.12)	-0.747075	Below Global
Maldives	-1.62001	-1.62 (-2.50 to -0.73)	-0.0200128	Below Global
Mexico	-1.90001	-1.90 (-2.62 to -1.17)	-0.300015	Below Global
Mongolia	-3.45037	-3.45 (-4.16 to -2.73)	-1.85037	Below Global
Montenegro	-2.15141	-2.15 (-2.60 to -1.70)	-0.551411	Below Global
Morocco	-2.2759	-2.28 (-2.61 to -1.94)	-0.6759	Below Global
Nepal	-2.20748	-2.21 (-2.46 to -1.95)	-0.60748	Below Global
New Zealand	-2.37793	-2.38 (-3.56 to -1.18)	-0.777934	Below Global
Nicaragua	-3.57461	-3.57 (-3.75 to -3.40)	-1.97461	Below Global
North Macedonia	-2.87777	-2.88 (-3.63 to -2.12)	-1.27777	Below Global
Norway	-2.57101	-2.57 (-3.37 to -1.77)	-0.971011	Below Global
Oman	-2.47813	-2.48 (-3.00 to -1.96)	-0.878131	Below Global
Palestine	-2.33525	-2.34 (-2.82 to -1.84)	-0.735251	Below Global
Panama	-1.75627	-1.76 (-2.02 to -1.50)	-0.15627	Below Global
Peru	-3.71023	-3.71 (-4.26 to -3.15)	-2.11023	Below Global
Puerto Rico	-4.33948	-4.34 (-5.32 to -3.35)	-2.73948	Below Global
Qatar	-3.89607	-3.90 (-4.49 to -3.30)	-2.29607	Below Global
Republic of Korea	-2.89071	-2.89 (-3.64 to -2.13)	-1.29071	Below Global
Republic of Moldova	-3.18627	-3.19 (-4.11 to -2.26)	-1.58627	Below Global
Romania	-1.71896	-1.72 (-3.31 to -0.10)	-0.118965	Below Global
Russian Federation	-3.56818	-3.57 (-4.62 to -2.50)	-1.96818	Below Global
Saint Kitts and Nevis	-1.81558	-1.82 (-4.01 to 0.43)	-0.215578	Below Global
Saint Lucia	-1.62531	-1.63 (-2.06 to -1.19)	-0.0253109	Below Global
San Marino	-2.44362	-2.44 (-2.74 to -2.15)	-0.843622	Below Global
Sao Tome and Principe	-1.61916	-1.62 (-2.60 to -0.63)	-0.0191555	Below Global
Saudi Arabia	-3.64911	-3.65 (-3.84 to -3.46)	-2.04911	Below Global
Serbia	-2.72647	-2.73 (-3.34 to -2.11)	-1.12647	Below Global
Seychelles	-3.26591	-3.27 (-4.81 to -1.69)	-1.66591	Below Global
Slovenia	-2.03019	-2.03 (-3.26 to -0.79)	-0.430188	Below Global
Sri Lanka	-3.23784	-3.24 (-3.62 to -2.86)	-1.63784	Below Global
Sudan	-2.22377	-2.22 (-2.45 to -2.00)	-0.623767	Below Global
Sweden	-1.71379	-1.71 (-2.48 to -0.94)	-0.113787	Below Global
Trinidad and Tobago	-2.32197	-2.32 (-3.72 to -0.90)	-0.721969	Below Global
Tunisia	-3.32478	-3.32 (-3.53 to -3.12)	-1.72478	Below Global
Turkey	-2.98941	-2.99 (-3.47 to -2.51)	-1.38941	Below Global
Ukraine	-2.23985	-2.24 (-3.53 to -0.93)	-0.639853	Below Global
United Arab Emirates	-3.84953	-3.85 (-4.45 to -3.25)	-2.24953	Below Global
United Kingdom	-2.30721	-2.31 (-3.33 to -1.27)	-0.707213	Below Global
United States Virgin Islands	-2.11262	-2.11 (-3.58 to -0.63)	-0.512616	Below Global

## Sheet: Top 3 Highest
location	AAPC
Tokelau	6.65943
Niue	4.1603
Northern Mariana Islands	2.44845

## Sheet: Top 3 Lowest
location	AAPC
Latvia	-5.84784
Estonia	-4.73416
China	-4.35217
