# Supplementary material for: Evolving trends and burden of idiopathic epilepsy among children (0–14 years), 1990–2021: a systematic analysis for the Global Burden of Disease study 2021
Source: Front Neurol. 2025 Mar 17;16:1548477. doi: 10.3389/fneur.2025.1548477 (PMC11955457; doi:10.3389/fneur.2025.1548477)
Supplement: Supplementary file 1 [file Data_Sheet_1.zip › ASPR-AAPC_Analysis_Results.xlsx]

## Sheet: Above Global
location	AAPC	95%CI	Difference	Comparison
American Samoa	0.196415	0.20 (0.00 to 0.39)	0.226415	Above Global
Angola	0.143048	0.14 (0.06 to 0.23)	0.173048	Above Global
Antigua and Barbuda	0.136003	0.14 (0.08 to 0.19)	0.166003	Above Global
Argentina	0.86342	0.86 (0.77 to 0.96)	0.89342	Above Global
Australia	-0.0256052	-0.03 (-0.13 to 0.08)	0.00439477	Above Global
Austria	0.118605	0.12 (0.09 to 0.15)	0.148605	Above Global
Azerbaijan	-0.0158721	-0.02 (-0.21 to 0.18)	0.0141279	Above Global
Bangladesh	0.0844239	0.08 (-0.07 to 0.24)	0.114424	Above Global
Belgium	0.0781466	0.08 (0.03 to 0.13)	0.108147	Above Global
Belize	-0.0287466	-0.03 (-0.06 to 0.00)	0.00125342	Above Global
Bhutan	0.37274	0.37 (0.26 to 0.49)	0.40274	Above Global
Bosnia and Herzegovina	0.114784	0.11 (0.03 to 0.20)	0.144784	Above Global
Botswana	1.21315	1.21 (1.12 to 1.31)	1.24315	Above Global
Bulgaria	0.0348617	0.03 (-0.04 to 0.11)	0.0648617	Above Global
Burkina Faso	0.145744	0.15 (0.03 to 0.26)	0.175744	Above Global
Cabo Verde	0.451811	0.45 (0.42 to 0.49)	0.481811	Above Global
Cambodia	0.135961	0.14 (0.03 to 0.24)	0.165961	Above Global
Canada	0.484227	0.48 (0.40 to 0.57)	0.514227	Above Global
Chad	0.331373	0.33 (0.23 to 0.44)	0.361373	Above Global
Chile	0.0170543	0.02 (-0.07 to 0.10)	0.0470543	Above Global
Comoros	0.0050688	0.01 (-0.08 to 0.09)	0.0350688	Above Global
Cook Islands	0.121093	0.12 (0.07 to 0.17)	0.151093	Above Global
Costa Rica	0.203251	0.20 (0.16 to 0.25)	0.233251	Above Global
Coted'Ivoire	0.0853248	0.09 (0.01 to 0.16)	0.115325	Above Global
Cuba	-0.0231913	-0.02 (-0.07 to 0.03)	0.00680868	Above Global
Djibouti	0.0698637	0.07 (0.01 to 0.13)	0.0998637	Above Global
Dominica	0.787654	0.79 (0.74 to 0.83)	0.817654	Above Global
Dominican Republic	0.235434	0.24 (0.18 to 0.30)	0.265434	Above Global
Ecuador	0.429258	0.43 (-0.04 to 0.90)	0.459258	Above Global
El Salvador	-0.00516929	-0.01 (-0.18 to 0.17)	0.0248307	Above Global
Equatorial Guinea	1.47771	1.48 (1.35 to 1.61)	1.50771	Above Global
Eritrea	0.171183	0.17 (0.04 to 0.30)	0.201183	Above Global
Estonia	0.0916334	0.09 (-0.03 to 0.21)	0.121633	Above Global
Eswatini	0.634825	0.63 (0.59 to 0.68)	0.664825	Above Global
Ethiopia	0.202202	0.20 (0.01 to 0.40)	0.232202	Above Global
Fiji	0.340181	0.34 (0.24 to 0.44)	0.370181	Above Global
Finland	0.480203	0.48 (0.43 to 0.53)	0.510203	Above Global
France	0.315268	0.32 (0.24 to 0.39)	0.345268	Above Global
Germany	0.0143548	0.01 (-0.09 to 0.12)	0.0443548	Above Global
Ghana	0.521697	0.52 (0.42 to 0.63)	0.551697	Above Global
Greece	0.0154155	0.02 (-0.03 to 0.06)	0.0454155	Above Global
Grenada	0.281346	0.28 (0.17 to 0.39)	0.311346	Above Global
Guam	0.205731	0.21 (0.16 to 0.25)	0.235731	Above Global
Guatemala	0.30265	0.30 (0.25 to 0.36)	0.33265	Above Global
Guyana	0.406376	0.41 (0.35 to 0.46)	0.436376	Above Global
Iceland	0.644676	0.64 (0.56 to 0.73)	0.674676	Above Global
Indonesia	0.348161	0.35 (0.28 to 0.42)	0.378161	Above Global
Iraq	0.130753	0.13 (0.06 to 0.20)	0.160753	Above Global
Ireland	0.361463	0.36 (0.34 to 0.38)	0.391463	Above Global
Israel	0.142272	0.14 (-0.02 to 0.30)	0.172272	Above Global
Jamaica	0.0119925	0.01 (-0.06 to 0.09)	0.0419925	Above Global
Japan	0.691265	0.69 (0.50 to 0.88)	0.721265	Above Global
Jordan	0.15687	0.16 (0.09 to 0.22)	0.18687	Above Global
Kazakhstan	0.0490886	0.05 (0.00 to 0.10)	0.0790886	Above Global
Lao People's Democratic Republic	0.194865	0.19 (-0.01 to 0.40)	0.224865	Above Global
Latvia	0.267908	0.27 (0.13 to 0.40)	0.297908	Above Global
Lebanon	0.0102424	0.01 (-0.04 to 0.07)	0.0402424	Above Global
Lesotho	0.843926	0.84 (0.81 to 0.88)	0.873926	Above Global
Lithuania	0.125725	0.13 (0.05 to 0.20)	0.155725	Above Global
Malaysia	0.230775	0.23 (0.18 to 0.29)	0.260775	Above Global
Mali	0.699892	0.70 (0.44 to 0.96)	0.729892	Above Global
Malta	0.354272	0.35 (0.25 to 0.45)	0.384272	Above Global
Marshall Islands	0.132953	0.13 (0.09 to 0.18)	0.162953	Above Global
Mauritius	0.510008	0.51 (0.48 to 0.54)	0.540008	Above Global
Monaco	0.0551424	0.06 (-0.01 to 0.12)	0.0851424	Above Global
Mongolia	0.224882	0.22 (0.20 to 0.25)	0.254882	Above Global
Morocco	0.164362	0.16 (-0.01 to 0.34)	0.194362	Above Global
Mozambique	0.434891	0.43 (0.16 to 0.71)	0.464891	Above Global
Myanmar	0.227535	0.23 (0.08 to 0.38)	0.257535	Above Global
Namibia	0.467862	0.47 (0.43 to 0.50)	0.497862	Above Global
Netherlands	1.03553	1.04 (0.81 to 1.26)	1.06553	Above Global
Nigeria	0.049118	0.05 (-0.07 to 0.17)	0.079118	Above Global
Niue	0.411626	0.41 (0.37 to 0.45)	0.441626	Above Global
Northern Mariana Islands	0.0162652	0.02 (-0.04 to 0.08)	0.0462652	Above Global
Norway	0.0349895	0.03 (-0.04 to 0.11)	0.0649895	Above Global
Oman	0.636507	0.64 (0.57 to 0.70)	0.666507	Above Global
Pakistan	0.10396	0.10 (-0.17 to 0.38)	0.13396	Above Global
Palestine	0.0175071	0.02 (-0.03 to 0.06)	0.0475071	Above Global
Panama	0.617097	0.62 (0.54 to 0.70)	0.647097	Above Global
Papua New Guinea	0.0944185	0.09 (-0.02 to 0.20)	0.124418	Above Global
Paraguay	0.174607	0.17 (0.11 to 0.24)	0.204607	Above Global
Poland	0.604434	0.60 (0.57 to 0.64)	0.634434	Above Global
Portugal	0.118486	0.12 (0.01 to 0.23)	0.148486	Above Global
Puerto Rico	0.125614	0.13 (0.04 to 0.21)	0.155614	Above Global
Saint Vincent and the Grenadines	0.0748014	0.07 (-0.02 to 0.17)	0.104801	Above Global
Samoa	0.00373927	0.00 (-0.04 to 0.05)	0.0337393	Above Global
San Marino	0.0638719	0.06 (-0.04 to 0.17)	0.0938719	Above Global
Sao Tome and Principe	0.259119	0.26 (0.18 to 0.33)	0.289119	Above Global
Saudi Arabia	0.504944	0.50 (0.44 to 0.57)	0.534944	Above Global
Seychelles	0.409104	0.41 (0.19 to 0.63)	0.439104	Above Global
Singapore	0.334737	0.33 (0.29 to 0.38)	0.364737	Above Global
Slovakia	0.15614	0.16 (0.07 to 0.24)	0.18614	Above Global
Suriname	-0.0046721	0.00 (-0.07 to 0.06)	0.0253279	Above Global
Syrian Arab Republic	0.513739	0.51 (0.37 to 0.66)	0.543739	Above Global
Taiwan (Province of China)	0.100789	0.10 (0.01 to 0.19)	0.130789	Above Global
Thailand	0.807419	0.81 (0.79 to 0.83)	0.837419	Above Global
Timor-Leste	0.173294	0.17 (-0.06 to 0.40)	0.203294	Above Global
Tokelau	0.138393	0.14 (0.01 to 0.27)	0.168393	Above Global
Tonga	0.167405	0.17 (0.12 to 0.21)	0.197405	Above Global
Trinidad and Tobago	0.066459	0.07 (-0.06 to 0.20)	0.096459	Above Global
Tunisia	-0.0200675	-0.02 (-0.08 to 0.04)	0.00993255	Above Global
Turkmenistan	0.281085	0.28 (0.25 to 0.31)	0.311085	Above Global
Uganda	-0.00479444	0.00 (-0.12 to 0.11)	0.0252056	Above Global
United Kingdom	0.206705	0.21 (0.08 to 0.33)	0.236705	Above Global
United Republic of Tanzania	0.549635	0.55 (0.24 to 0.86)	0.579635	Above Global
United States of America	0.13589	0.14 (0.10 to 0.18)	0.16589	Above Global
Uzbekistan	0.205237	0.21 (0.14 to 0.27)	0.235237	Above Global
Vanuatu	0.130873	0.13 (0.08 to 0.18)	0.160873	Above Global
Viet Nam	0.908799	0.91 (0.80 to 1.02)	0.938799	Above Global

## Sheet: Below Global
location	AAPC	95%CI	Difference	Comparison
Global	-0.03	(-0.06 to 0.01)	0	Below Global
Afghanistan	-1.03945	-1.04 (-1.08 to -1.00)	-1.00945	Below Global
Albania	-0.226812	-0.23 (-0.38 to -0.07)	-0.196812	Below Global
Algeria	-0.829317	-0.83 (-0.88 to -0.78)	-0.799317	Below Global
Andorra	-0.253527	-0.25 (-0.31 to -0.20)	-0.223527	Below Global
Armenia	-0.0658576	-0.07 (-0.17 to 0.04)	-0.0358576	Below Global
Bahamas	-0.127162	-0.13 (-0.23 to -0.02)	-0.0971622	Below Global
Bahrain	-0.381437	-0.38 (-0.48 to -0.29)	-0.351437	Below Global
Barbados	-0.172956	-0.17 (-0.21 to -0.13)	-0.142956	Below Global
Belarus	-0.46342	-0.46 (-0.55 to -0.38)	-0.43342	Below Global
Benin	-0.403659	-0.40 (-0.59 to -0.21)	-0.373659	Below Global
Bermuda	-0.039037	-0.04 (-0.08 to 0.00)	-0.00903701	Below Global
Bolivia (Plurinational State of)	-0.912963	-0.91 (-1.01 to -0.81)	-0.882963	Below Global
Brazil	-0.818536	-0.82 (-0.97 to -0.66)	-0.788536	Below Global
Brunei Darussalam	-0.540408	-0.54 (-0.56 to -0.53)	-0.510408	Below Global
Burundi	-0.91514	-0.92 (-1.07 to -0.76)	-0.88514	Below Global
Cameroon	-0.0479495	-0.05 (-0.17 to 0.07)	-0.0179495	Below Global
Central African Republic	-0.287231	-0.29 (-0.43 to -0.14)	-0.257231	Below Global
China	-0.182551	-0.18 (-0.23 to -0.14)	-0.152551	Below Global
Colombia	-0.387453	-0.39 (-0.43 to -0.34)	-0.357453	Below Global
Congo	-0.090767	-0.09 (-0.12 to -0.06)	-0.060767	Below Global
Croatia	-0.129309	-0.13 (-0.17 to -0.09)	-0.0993088	Below Global
Cyprus	-0.0987094	-0.10 (-0.22 to 0.02)	-0.0687094	Below Global
Czechia	-0.0675086	-0.07 (-0.14 to 0.00)	-0.0375086	Below Global
Democratic People's Republic of Korea	-1.35385	-1.35 (-1.43 to -1.28)	-1.32385	Below Global
Democratic Republic of the Congo	-0.839906	-0.84 (-1.07 to -0.61)	-0.809906	Below Global
Denmark	-0.704975	-0.70 (-0.82 to -0.59)	-0.674975	Below Global
Egypt	-0.591574	-0.59 (-1.00 to -0.18)	-0.561574	Below Global
Gabon	-0.193434	-0.19 (-0.29 to -0.10)	-0.163434	Below Global
Gambia	-0.0439106	-0.04 (-0.10 to 0.01)	-0.0139106	Below Global
Georgia	-0.95783	-0.96 (-1.16 to -0.76)	-0.92783	Below Global
Greenland	-0.820898	-0.82 (-0.84 to -0.80)	-0.790898	Below Global
Guinea	-0.0592447	-0.06 (-0.16 to 0.04)	-0.0292447	Below Global
Guinea-Bissau	-0.542786	-0.54 (-0.75 to -0.33)	-0.512786	Below Global
Haiti	-0.615236	-0.62 (-0.70 to -0.53)	-0.585236	Below Global
Honduras	-0.769387	-0.77 (-0.96 to -0.57)	-0.739387	Below Global
Hungary	-0.330613	-0.33 (-0.37 to -0.29)	-0.300613	Below Global
India	-0.46407	-0.46 (-0.62 to -0.31)	-0.43407	Below Global
Iran (Islamic Republic of)	-0.604191	-0.60 (-0.67 to -0.54)	-0.574191	Below Global
Italy	-0.207401	-0.21 (-0.49 to 0.08)	-0.177401	Below Global
Kenya	-0.212602	-0.21 (-0.27 to -0.16)	-0.182602	Below Global
Kiribati	-0.294855	-0.29 (-0.34 to -0.25)	-0.264855	Below Global
Kuwait	-0.112119	-0.11 (-0.22 to -0.01)	-0.0821189	Below Global
Kyrgyzstan	-0.465333	-0.47 (-0.61 to -0.32)	-0.435333	Below Global
Liberia	-1.19952	-1.20 (-1.31 to -1.09)	-1.16952	Below Global
Libya	-0.578333	-0.58 (-0.63 to -0.53)	-0.548333	Below Global
Luxembourg	-0.0544718	-0.05 (-0.11 to 0.00)	-0.0244718	Below Global
Madagascar	-0.510348	-0.51 (-0.54 to -0.48)	-0.480348	Below Global
Malawi	-0.314874	-0.31 (-0.39 to -0.24)	-0.284874	Below Global
Maldives	-0.209491	-0.21 (-0.26 to -0.16)	-0.179491	Below Global
Mauritania	-0.0799457	-0.08 (-0.17 to 0.01)	-0.0499457	Below Global
Mexico	-0.539267	-0.54 (-0.66 to -0.42)	-0.509267	Below Global
Micronesia (Federated States of)	-0.256845	-0.26 (-0.30 to -0.21)	-0.226845	Below Global
Montenegro	-0.173995	-0.17 (-0.20 to -0.15)	-0.143995	Below Global
Nauru	-0.195866	-0.20 (-0.31 to -0.08)	-0.165866	Below Global
Nepal	-0.500021	-0.50 (-0.61 to -0.39)	-0.470021	Below Global
New Zealand	-0.537747	-0.54 (-0.61 to -0.46)	-0.507747	Below Global
Nicaragua	-0.6035	-0.60 (-0.66 to -0.55)	-0.5735	Below Global
Niger	-0.441805	-0.44 (-0.51 to -0.37)	-0.411805	Below Global
North Macedonia	-0.279923	-0.28 (-0.33 to -0.23)	-0.249923	Below Global
Palau	-0.232552	-0.23 (-0.27 to -0.20)	-0.202552	Below Global
Peru	-0.255505	-0.26 (-0.45 to -0.06)	-0.225505	Below Global
Philippines	-0.0618833	-0.06 (-0.20 to 0.07)	-0.0318833	Below Global
Qatar	-0.614074	-0.61 (-0.67 to -0.55)	-0.584074	Below Global
Republic of Korea	-0.200691	-0.20 (-0.24 to -0.16)	-0.170691	Below Global
Republic of Moldova	-0.331394	-0.33 (-0.36 to -0.30)	-0.301394	Below Global
Romania	-0.10017	-0.10 (-0.20 to 0.00)	-0.0701696	Below Global
Russian Federation	-0.356287	-0.36 (-0.44 to -0.27)	-0.326287	Below Global
Rwanda	-0.289772	-0.29 (-0.41 to -0.17)	-0.259772	Below Global
Saint Kitts and Nevis	-0.135171	-0.14 (-0.20 to -0.07)	-0.105171	Below Global
Saint Lucia	-0.215172	-0.22 (-0.28 to -0.15)	-0.185172	Below Global
Senegal	-0.268283	-0.27 (-0.36 to -0.18)	-0.238283	Below Global
Serbia	-0.904613	-0.90 (-0.97 to -0.83)	-0.874613	Below Global
Sierra Leone	-0.313098	-0.31 (-0.40 to -0.23)	-0.283098	Below Global
Slovenia	-0.177289	-0.18 (-0.22 to -0.14)	-0.147289	Below Global
Solomon Islands	-0.0407289	-0.04 (-0.13 to 0.05)	-0.0107289	Below Global
Somalia	-0.52287	-0.52 (-0.59 to -0.46)	-0.49287	Below Global
South Africa	-0.300809	-0.30 (-0.53 to -0.08)	-0.270809	Below Global
South Sudan	-0.730653	-0.73 (-0.78 to -0.68)	-0.700653	Below Global
Spain	-0.0664729	-0.07 (-0.25 to 0.12)	-0.0364729	Below Global
Sri Lanka	-0.091479	-0.09 (-0.17 to -0.01)	-0.061479	Below Global
Sudan	-0.170094	-0.17 (-0.23 to -0.11)	-0.140094	Below Global
Sweden	-0.112436	-0.11 (-0.18 to -0.04)	-0.0824356	Below Global
Switzerland	-0.245588	-0.25 (-0.31 to -0.18)	-0.215588	Below Global
Tajikistan	-0.840688	-0.84 (-0.95 to -0.73)	-0.810688	Below Global
Togo	-1.16614	-1.17 (-1.32 to -1.01)	-1.13614	Below Global
Turkey	-0.360103	-0.36 (-0.61 to -0.11)	-0.330103	Below Global
Tuvalu	-0.0480366	-0.05 (-0.13 to 0.04)	-0.0180366	Below Global
Ukraine	-0.399571	-0.40 (-0.45 to -0.35)	-0.369571	Below Global
United Arab Emirates	-0.907513	-0.91 (-1.00 to -0.81)	-0.877513	Below Global
United States Virgin Islands	-0.116255	-0.12 (-0.35 to 0.11)	-0.0862555	Below Global
Uruguay	-0.0593976	-0.06 (-0.08 to -0.04)	-0.0293976	Below Global
Venezuela (Bolivarian Republic of)	-0.175482	-0.18 (-0.25 to -0.10)	-0.145482	Below Global
Yemen	-0.440929	-0.44 (-0.50 to -0.38)	-0.410929	Below Global
Zambia	-0.0434724	-0.04 (-0.20 to 0.11)	-0.0134724	Below Global
Zimbabwe	-0.121003	-0.12 (-0.22 to -0.02)	-0.0910028	Below Global

## Sheet: Top 3 Highest
location	AAPC
Equatorial Guinea	1.47771
Botswana	1.21315
Netherlands	1.03553

## Sheet: Top 3 Lowest
location	AAPC
Democratic People's Republic of Korea	-1.35385
Liberia	-1.19952
Togo	-1.16614
